# Supplementary material for: Additions to the knowledge of Ganoderma in Thailand: Ganoderma casuarinicola, a new record; and Ganoderma thailandicum sp. nov
Source: MycoKeys. 2019 Oct 16;59:47–65. doi: 10.3897/mycokeys.59.36823 (PMC6811390; doi:10.3897/mycokeys.59.36823)
Supplement: XML Treatment for Ganoderma casuarinicola [file mycokeys.59.36823-treatment1.xml]

<!DOCTYPE tp:taxon-treatment
  PUBLIC "-//TaxonX//DTD Taxonomic Treatment Publishing DTD v0 20100105//EN" "tax-treatment-NSO.dtd">
<tp:taxon-treatment xmlns:tp="http://www.plazi.org/taxpub"><tp:treatment-meta><kwd-group><label>Taxon classification</label><kwd><named-content xmlns:xlink="http://www.w3.org/1999/xlink" content-type="kingdom">Fungi</named-content></kwd><kwd><named-content xmlns:xlink="http://www.w3.org/1999/xlink" content-type="order">Polyporales</named-content></kwd><kwd><named-content xmlns:xlink="http://www.w3.org/1999/xlink" content-type="family">Ganodermataceae</named-content></kwd></kwd-group><mixed-citation publication-type="journal"><person-group><name><surname>Luangharn</surname><given-names>Thatsanee</given-names></name><name><surname>Karunarathna</surname><given-names>Samantha C.</given-names></name><name><surname>Mortimer</surname><given-names>Peter E.</given-names></name><name><surname>Hyde</surname><given-names>Kevin D.</given-names></name><name><surname>Xu</surname><given-names>Jianchu</given-names></name></person-group><article-title>Additions to the knowledge of <italic><tp:taxon-name><tp:taxon-name-part taxon-name-part-type="genus" reg="Ganoderma">Ganoderma</tp:taxon-name-part></tp:taxon-name></italic> in Thailand: <italic><tp:taxon-name><tp:taxon-name-part taxon-name-part-type="genus" reg="Ganoderma">Ganoderma</tp:taxon-name-part> <tp:taxon-name-part taxon-name-part-type="species" reg="casuarinicola">casuarinicola</tp:taxon-name-part></tp:taxon-name></italic>, a new record; and <italic><tp:taxon-name><tp:taxon-name-part taxon-name-part-type="genus" reg="Ganoderma">Ganoderma</tp:taxon-name-part> <tp:taxon-name-part taxon-name-part-type="species" reg="thailandicum">thailandicum</tp:taxon-name-part></tp:taxon-name></italic> sp. nov.</article-title><source>MycoKeys</source><day>16</day><month>10</month><year>2019</year><volume>59</volume><fpage>47</fpage><lpage>65</lpage><pub-id pub-id-type="doi">10.3897/mycokeys.59.36823</pub-id></mixed-citation></tp:treatment-meta><tp:nomenclature><tp:taxon-name><object-id xmlns:xlink="http://www.w3.org/1999/xlink" content-type="arpha" xlink:type="simple">635D987A-1FC9-5AC5-8A2F-EE5B8DF149C4</object-id>
              <tp:taxon-name-part taxon-name-part-type="genus" reg="Ganoderma">Ganoderma</tp:taxon-name-part>
              <tp:taxon-name-part taxon-name-part-type="species" reg="casuarinicola">casuarinicola</tp:taxon-name-part>
            </tp:taxon-name><tp:taxon-authority>J.H. Xing, B.K. Cui &amp; Y.C. Dai., MycoKeys 34: 93–108 (2018)</tp:taxon-authority><xref ref-type="fig" rid="F2">Fig. 2</xref></tp:nomenclature><tp:treatment-sec sec-type="description" id="SECID0E1IAI"><title>Description.</title><p><bold>Basidiocarps</bold>: Substipitate to stipitate. <bold>Pileus shape.</bold> Annual, applanate and dimidiate when becoming mature, up to 10–16 cm in length, 4– 9 cm in width, up to 0.7–1.2 cm thick. <bold>Pileus surface.</bold> Distinctively zonate from the base to the margin where the new hyphae are in active development, orange, golden yellow at the base, slightly to reddish-orange, orange red, brownish-red, extended to reddish-brown, red at centre, orange to deep orange extending to the upper margin surface, with yellowish-white to pale yellow under margin surface, strongly laccate, glabrous, glossy, shiny, smooth, spathulate, shallow sulcate when fresh, thin crust overlies the pellis, thicker at the base than the margin, light in weight when dried, non-woody when dried. <bold>Context.</bold> Mostly yellow to light orange, orange close to crust, reddish-golden, light brown, brown near the tube layers, dense context layer but not fully homogeneous, thick near the base, tough to break when dried; generative hyphae up to 2.10–4.92 μm (<italic>x̄</italic> = 3.34, <italic>n</italic> = 50) in diam., thin walled, almost colourless, some expanded at the apex, unbranched, with clamp connections; binding hyphae 3.67–5.93 µm (<italic>x̄</italic> = 4.85, <italic>n</italic> = 50), almost colourless, thin to thick-walled, branched, with clamp connections; skeletal hyphae abundant, up to 3.49–7.34 μm (<italic>x̄</italic> = 5.34, <italic>n</italic> = 50), almost colourless, thick-walled, unbranched or with very few branches in the distal end, without clamp connections. <bold>Hymenophore.</bold> Trimitic, heterogeneous, up to 1.4 cm thick, generally yellow slightly to light orange, up to 4 mm thick, the lower layer (close to the tubes) on the upper layers, light brown to brown close to the tubes, presented dark brown, melanoid band. <bold>Basidiospores.</bold> Ellipsoid to broadly ellipsoid with double wall (ganodermoid) at maturity, yellowish brown, (<italic>8.7</italic>)<italic>10.8–13.5</italic> (<italic>14.4</italic>) × (<italic>6.6</italic>)<italic>7.6–8.9</italic> (<italic>9.8</italic>) μm (<italic>x̄</italic> = 12.05 × 7.8 μm, <italic>n</italic> = 50), with Q = 1.38 – 1.45, L = 11.68 µm, W = 8.25 µm (including myxosporium), (<italic>7.1</italic>)<italic>9.9–11.2</italic> (<italic>12.1</italic>) × (<italic>5.2</italic>)<italic>6.7–7.3</italic> (<italic>8.9</italic>) μm (<italic>x̄</italic> = 10.2 × 6.4 μm, <italic>n</italic> = 50) μm, with Q = 1.48–1.52, L = 10.65 µm, W = 7.10 µm (excluding outer myxosporium). <bold>Tubes.</bold> Up to 6–14 mm long, dark brown, hard, woody when dried; generative hyphae 1.0–3.7 µm in diam., occasionally with simple septa, almost colourless, thin-walled with occasionally thick walls, with clamp connections, occasionally branched; skeletal hyphae 2.7–5.1 µm in diam., thick-walled frequently branched at apex; binding hyphae 1.1–3.0 µm in diam., thin to thick-walled, frequently branched at apex. <bold>Stipe.</bold> Lateral, golden yellow, orange red, up to 8 cm long, 1.8 cm in diam. <bold>Margin.</bold> Obtuse from the substrate, soft, slippery to the touch when young, tough to break. <bold>Pores.</bold> Angular to round, 4–6 per mm, up to 128–195 × 148–266 µm (<italic>x̄</italic> = 162 × 220 μm, <italic>n</italic> = 50). <bold>Pore surface.</bold> White when fresh, turning yellowish-white to pale yellow when dry, reddish-grey when touched, greyish-brown, brownish-grey when wet. <bold>Hyphal system.</bold> Trimitic, generative hyphae, 2–5 µm in diam., almost colourless, thin-walled or occasionally thick-walled, with clamp connections, occasionally with irregular cuticle cells, light brown to brown in <abbrev xmlns:xlink="http://www.w3.org/1999/xlink" xlink:title="potassium hydroxide" id="ABBRID0EILAI" xlink:type="simple">KOH</abbrev>; binding hyphae 3–5 µm, almost colourless, thin to thick-walled, branched, with clamp connections; skeletal hyphae abundant, up to 3–7 μm, almost colourless, thick-walled, unbranched, without clamp connections.</p></tp:treatment-sec><tp:treatment-sec sec-type="habitat" id="SECID0EMLAI"><title>Habitat.</title><p>Solitary on <italic><tp:taxon-name><tp:taxon-name-part taxon-name-part-type="genus" reg="Pinus">Pinus</tp:taxon-name-part> <tp:taxon-name-part taxon-name-part-type="species" reg="kesiya">kesiya</tp:taxon-name-part></tp:taxon-name></italic> stumps in pine forests.</p></tp:treatment-sec><tp:treatment-sec sec-type="Specimen examined" id="SECID0E4LAI"><title>Specimen examined.</title><p>THAILAND, Surat Thani Province, Phanom District, Khao Sok national park, <named-content xmlns:xlink="http://www.w3.org/1999/xlink" content-type="dwc:verbatimCoordinates" xlink:type="simple"><named-content content-type="geo-json" specific-use="{&#34;type&#34;:&#34;Point&#34;,&#34;coordinates&#34;:[98.519167,8.908889]}" id="NCID0EGMAI" xlink:type="simple">8°54'32"N, 98°31'09"E</named-content></named-content>, 427 m elev., 25 June, 2018, LT2018-103 (<named-content xmlns:xlink="http://www.w3.org/1999/xlink" content-type="dwc:institutional_code" xlink:type="simple">HKAS</named-content> 104639).</p><fig id="F2" position="float" orientation="portrait"><object-id xmlns:xlink="http://www.w3.org/1999/xlink" content-type="doi" xlink:type="simple">10.3897/mycokeys.59.36823.figure2</object-id><object-id xmlns:xlink="http://www.w3.org/1999/xlink" content-type="arpha" xlink:type="simple">0011D212-D77F-5978-B581-20F841D8C144</object-id><label>Figure 2.</label><caption><p>Morphology of <italic><tp:taxon-name><tp:taxon-name-part taxon-name-part-type="genus" reg="Ganoderma">Ganoderma</tp:taxon-name-part> <tp:taxon-name-part taxon-name-part-type="species" reg="casuarinicola">casuarinicola</tp:taxon-name-part></tp:taxon-name></italic> (<named-content xmlns:xlink="http://www.w3.org/1999/xlink" content-type="dwc:institutional_code" xlink:type="simple">HKAS</named-content> 104639) <bold>A</bold> The upper surface of mature basidiocarp <bold>B</bold> the lower surface of mature basidiocarp <bold>C</bold> pore characteristics <bold>D</bold> melanoid bands in the context tissue <bold>E, F</bold> culture after incubation at 25 °C for 10–14 days on Potato Dextrose Agar (PDA) <bold>G–J</bold> basidiospores in <abbrev xmlns:xlink="http://www.w3.org/1999/xlink" xlink:title="potassium hydroxide" id="ABBRID0E1NAI" xlink:type="simple">KOH</abbrev><bold>K</bold> clamp connections <bold>L</bold> thick walled unbranched generative hyphae of context in <abbrev xmlns:xlink="http://www.w3.org/1999/xlink" xlink:title="potassium hydroxide" id="ABBRID0ECOAI" xlink:type="simple">KOH</abbrev><bold>M, N</bold> thin-thick-walled unbranched generative and flexuous skeletal hyphae <bold>O</bold> thick-walled generative and skeletal hyphae of the tube layers. Scale bars: 2 cm (<bold>A, B</bold>); 500 µm (<bold>C</bold>); 2 cm (<bold>E, F</bold>); 2 µm (<bold>G–J</bold>); 5 µm (<bold>K</bold>); 3 µm (<bold>L–O</bold>).</p></caption><graphic xmlns:xlink="http://www.w3.org/1999/xlink" xlink:href="mycokeys-59-047-g002.jpg" position="float" orientation="portrait" xlink:type="simple" id="oo_347431.jpg"><uri content-type="original_file" xlink:type="simple">https://binary.pensoft.net/fig/347431</uri></graphic></fig></tp:treatment-sec></tp:taxon-treatment>
